# Supplementary material for: Child-Centered Care: A Qualitative Study Exploring Pediatric Hospitalization Through Children’s Perspectives
Source: Nurs Rep. 2024 Oct 22;14(4):3138–49. doi: 10.3390/nursrep14040228 (PMC11503359; doi:10.3390/nursrep14040228)
Supplement: Supplementary file 1 [file nursrep-14-00228-s001.zip]

Archive with 1 entries (1 files):
- nursrep-3184912-supplementary.pdf
